# Supplementary material for: Melatonin Regulates Osteoblast Differentiation through the m6A Reader hnRNPA2B1 under Simulated Microgravity
Source: Curr Issues Mol Biol. 2024 Sep 1;46(9):9624–38. doi: 10.3390/cimb46090572 (PMC11430354; doi:10.3390/cimb46090572)
Supplement: Supplementary file 1 [file cimb-46-00572-s001.zip]

Archive with 1 entries (1 files):
- cimb-3132703-supplementary.pdf
